# Supplementary material for: Century-Old DNA Barcodes Reveal Phylogenetic Placement of the Extinct Jamaican Sunset Moth, Urania sloanus Cramer (Lepidoptera: Uraniidae)
Source: PLoS One. 2016 Oct 20;11(10):e0164405. doi: 10.1371/journal.pone.0164405 (PMC5072700; doi:10.1371/journal.pone.0164405)
Supplement: S1 Table — (XLS) [file pone.0164405.s001.xls]

## Sheet: SpecimenData
GenBank Accession	ProcessID	Sample ID	Subfamily	species	Holding Institution	Collectors	Collection Date	Country/Ocean	State/Province	Locality	Lat	Lon	Elev(m)
GU669362	NAGEO013-09	09-JDWGEO-013	Sematuridae	Coronidia orithea	University of Maryland	Dan Janzen	26-Jul-2005	Costa Rica	Guanacaste	Area de Conservacion Guanacaste, Santa Rosa, Area Administrativa	10.838	-85.619	295
JF849527	GWOSE464-10	BC ZSM Lep 38325	Auzeinae	Auzea rufifrontata	SNSB, Zoologische Staatssammlung Muenchen	Bezverkhov	26-Oct-2009	Bhutan	Mongar	Thebong	27.2833	91.3333	2273
KX781968	LEPKA276-08	RMNH.INS.13795	Auzeinae	Brachydecetia rufescens	Naturalis Biodiversity Centre, Leiden	E.J. van Nieukerken & E. Gasso	26-Nov-2005	Indonesia	Kalimantan Timur	Pasir district, Gunung Lumut Protection Forest, Prayan camp, ca 2 km E Rantaulayung	-1.61	115.979	100
KX781970	CNCLB3253-15	CNCLEP 00116363	Epilpeminae	Callizzia amorata	Canadian National Collection of Insects, Arachnids and Nematodes	J.Vardo	03-Apr-2014	United States	Ohio	Harrison County	40.329	-80.988
GU669430	NAGEO081-09	09-JDWGEO-081	Epilpeminae	Phazaca interrupta	University of Maryland	unknown		Australia
KX781971	GWOSR230-11	BC ZSM Lep 47496	Microniinae	Dissoprumna erycinaria	SNSB, Zoologische Staatssammlung Muenchen	Michael Ochse	04-Nov-2007	Cameroon	Sud-Ouest	13 km nordwestlich Mundemba, Korup Nationalpark, Suedteil, Rengo Rock	5.04233	8.81522	134
GU669404	NAGEO055-09	09-JDWGEO-055	Microniinae	Acropteris sparsaria	University of Maryland	Shen Horn Yen	16-Apr-2005	Taiwan	Kaohsiung City	Kaohsiung Co., Nat. Sun Yat-Sen Univ.	22.38	120.17
KX781963	GWOSP282-11	BC ZSM Lep 60373	Uraniinae	Urapteroitra falcifera	SNSB, Zoologische Staatssammlung Muenchen	Dr. H. Politzar	01-Feb-1995	Kenya		South Coast Buda Forest	-4.44999	39.4	85
GU828838	LEFIA1421-10	MM09171	Uraniinae	Urapteroides astheniata	University of Oulu, Finland	T. Klemetti	27-Mar-2003	Malaysia	Gunung Banang	Batu Pahat			400
HQ923160	ANICH156-10	10ANIC-04153	Uraniinae	Cyphura geminia	Australian National Insect Collection	P.S.Valentine	09-Nov-1991	Australia	Queensland	Lockerbie CY	-10.783	142.467
GU669409	NAGEO060-09	09-JDWGEO-060	Uraniinae	Lyssa zampa	University of Maryland	Akito Y. Kawahara	01-Aug-2004	Malaysia			4.529	101.338
KX781987	SAVSE608-15	BC-EvS 3173	Uraniinae	Chrysiridia croesus	Research Collection of Eric Van Schayck	local collector	15-Feb-2006	Tanzania	Tanga	Port of Tanga env.	-5.07	39.1014	15
GU828839	LEFIA1420-10	MM09173	Uraniinae	Chrysiridia ripheus	University of Oulu, Finland			Madagascar	Toamasina	Moramanga	-18.938	48.226
HQ923155	ANICH150-10	10ANIC-04147	Uraniinae	Alcides metaurus	Australian National Insect Collection	E.D.Edwards	16-Feb-1998	Australia	Queensland	Forty Mile Scrub	-18.07	144.49	760
KX781983	SAVSE600-15	BC-EvS 3165	Uraniinae	Urania boisduvalii	Research Collection of Eric Van Schayck	local collector	15-Jul-2002	Cuba	Santiago de Cuba		20.017	-75.83	100
KX781991	SAVSE603-15	BC-EvS 3168	Uraniinae	Urania boisduvalii	Research Collection of Eric Van Schayck	local collector	15-Aug-2005	Cuba	Holguin	Guardalavaca env., SW of	21.12	-75.827	25
KX781962	EXTUS002-12	CNCLEP00097932	Uraniinae	Urania boisduvalii	Canadian National Collection of Insects, Arachnids and Nematodes		1970s	Cuba
KX781980	EXTUS003-12	CNCLEP00097933	Uraniinae	Urania boisduvalii	Canadian National Collection of Insects, Arachnids and Nematodes		1970s	Cuba
KX781957	SAVSE861-15	BC-EvS 4281	Uraniinae	Urania leilus brasiliensis	Research Collection of Eric Van Schayck	local collector	25-Aug-2014	Brazil	Santa Catarina	Sao Bento do Sul municipio	-26.25	-49.3667	400
KX781977	EXTUS007-13	MGCL-164061	Uraniinae	Urania leilus brasiliensis	McGuire Centre for Lepidoptera and Biodiversity	P.C. Elias	15-Aug-1973	Brazil	Espirito Santo	Linhares	-19.191	-40.495
KX781956	EXTUS009-13	MGCL-164063	Uraniinae	Urania leilus brasiliensis	McGuire Centre for Lepidoptera and Biodiversity	L. Vitt	22-Jun-1985	Brazil	Rio de Janeiro	Santa Cruz da Serra	-22.63	-43.265
GU669414	NAGEO065-09	09-JDWGEO-065	Uraniinae	Urania fulgens	University of Maryland	Nishida, Kenji	27-Mar-2006	Costa Rica	San Jose Province	San Pedro de mones de Oca.	9.938	-84.05	1215
KX781967	SAVSE602-15	BC-EvS 3167	Uraniinae	Urania fulgens	Research Collection of Eric Van Schayck	local collector	15-Aug-2004	Mexico	Veracruz	Sierra de los Tuxtlas	18.55	-95.2	1000
KX781961	SAVSE606-15	BC-EvS 3171	Uraniinae	Urania fulgens	Research Collection of Eric Van Schayck	local collector	15-Oct-2010	Costa Rica	Guanacaste	Tilaran county, Tilaran env.	10.456	-84.971	575
KX781964	SAVSA3201-15	BC-EvS 3486	Uraniinae	Urania fulgens	Research Collection of Eric Van Schayck	local collector	15-Jun-2007	Costa Rica	Limon	S. of Guapiles	10.261	-83.856	500
KX781960	SAVSA3202-15	BC-EvS 3487	Uraniinae	Urania fulgens	Research Collection of Eric Van Schayck	local collector	15-Jun-2007	Costa Rica	Limon	S. of Guapiles	10.261	-83.856	500
KX781981	SAVSA3203-15	BC-EvS 3488	Uraniinae	Urania fulgens	Research Collection of Eric Van Schayck	local collector	15-Jun-2007	Costa Rica	Limon	S. of Guapiles	10.261	-83.856	500
KX781978	SAVSA2804-14	BC-EvS 3754	Uraniinae	Urania fulgens	Research Collection of Eric Van Schayck	local collector	09-Oct-2013	Panama	Chiriqui	La Fortuna	8.99	-79.525	900
KX781982	SAVSE858-15	BC-EvS 4278	Uraniinae	Urania fulgens	Research Collection of Eric Van Schayck	local collector	15-Dec-2013	Ecuador	Esmeraldas	Chuchuvi env., 7 km W of Lita	0.874452	-78.4678	450
KX781969	SAVSE859-15	BC-EvS 4279	Uraniinae	Urania fulgens	Research Collection of Eric Van Schayck	local collector	15-Nov-2012	Ecuador	Esmeraldas	Chuchuvi env., 7 km W of Lita	0.874452	-78.4678	450
KX781984	SARBF1524-15	BC-RBP 9035	Uraniinae	Urania fulgens	Research Collection of Ron Brechlin	local coll.	01-May-2014	Costa Rica	Limon	near Guapiles	10.261	-83.856	100
KX781958	LPYPA832-08	MAL-00104	Uraniinae	Urania fulgens	El Colegio de la Frontera Sur	Noemi Salas	14-Sep-1995	Mexico	Quintana Roo	Chetumal, col. Santa Maria	18.539	-88.273
GU659344	LYNYM364-09	MAL-03473	Uraniinae	Urania fulgens	El Colegio de la Frontera Sur	Enrique Escobedo	01-Oct-1998	Mexico	Quintana Roo	Chetumal, alrededores de Ecosur	18.544	-88.263	10
GU659345	LYNYM365-09	MAL-03474	Uraniinae	Urania fulgens	El Colegio de la Frontera Sur	Carmen Pozo	26-Sep-1998	Mexico	Campeche	Calakmul, Reserva de la Biosfera de Calakmul, Ejido Plan de Ayala	18.058	-89.293	280
GU682308	BCIBT038-09	YB-BCI25	Uraniinae	Urania fulgens	Smithsonian Tropical Research Institute	C. De Leon & I. Rivas	10-Jun-2008	Panama	Panama	Barro Colorado Is, Zetek2	9.15472	-79.8481	150
GU682330	BCIBT070-09	YB-BCI5905	Uraniinae	Urania fulgens	Smithsonian Tropical Research Institute	C. De Leon	02-Feb-2009	Panama	Panama	Barro Colorado Is, Drayton1	9.15472	-79.8481	150
GU682333	BCIBT073-09	YB-BCI61	Uraniinae	Urania fulgens	Smithsonian Tropical Research Institute	C. De Leon	14-May-2008	Panama	Panama	Barro Colorado Is, Armour1	9.15472	-79.8481	150
KX781965	SAVSA2468-12	BC-EvS 3323	Uraniinae	Urania leilus	Research Collection of Eric Van Schayck	local collector	28-Sep-1998	Costa Rica	Coto Brus	Aqua Buena	8.7	-82.8833	1100
KX781990	GWNJ223-07	JECW-07-0223	Uraniinae	Urania leilus	Washington State University, James Entomological Collection	R.D. Akre	13-Apr-1959	Panama	Canal Zona	Barro Colorado Is.	9.1521	-79.8465
KX781975	SAVSE598-15	BC-EvS 3163	Uraniinae	Urania leilus	Research Collection of Eric Van Schayck	local collector	16-Oct-2012	Peru	Atalaya	Ucayali region, Oventeni district	-10.767	-74.267	720
KX781974	SAVSA2469-12	BC-EvS 3324	Uraniinae	Urania leilus	Research Collection of Eric Van Schayck	E. van Schayck	27-Mar-2000	Peru	Junin	River Shima, 3 km north of Rio Tambo	-10.6253	-74.1962	350
KX781979	SAVSA2470-12	BC-EvS 3325	Uraniinae	Urania leilus	Research Collection of Eric Van Schayck	E. van Schayck	27-Mar-2000	Peru	Junin	River Shima, 3 km north of Rio Tambo	-10.6253	-74.1962	350
KX781972	SAVSA2803-14	BC-EvS 3753	Uraniinae	Urania leilus	Research Collection of Eric Van Schayck	local collector	15-Aug-2013	Ecuador	Napo	Tulsa	-0.737	-78.11	1000
KX781966	SAVSE1006-15	BC-EvS 4426	Uraniinae	Urania leilus	Research Collection of Eric Van Schayck	local collector	15-Apr-2013	Brazil	Para state	Obidos municipio, Obidos env.	-1.86667	-55.05	50
KX781959	SAVSE1007-15	BC-EvS 4427	Uraniinae	Urania leilus	Research Collection of Eric Van Schayck	local collector	15-Apr-2013	Brazil	Para state	Obidos municipio, Obidos env.	-1.86667	-55.05	50
KX781986	SARBF1170-15	BC-RBP 8683	Uraniinae	Urania leilus	Research Collection of Ron Brechlin	local coll.	01-Nov-2013	French Guiana	Cayenne	Rte de Petit Saut, km 9	5.23333	-52.8167	20
KX781955	GWNJ224-07	JECW-07-0224	Uraniinae	Urania leilus	Washington State University, James Entomological Collection	Anon.	06-Jul-1974	Peru	Huanuco	Tinga Maria	-9.29576	-75.9979
KX781988	EXTUS010-13	MGCL-164064	Uraniinae	Urania leilus	McGuire Centre for Lepidoptera and Biodiversity	J. Bowe	14-Jun-1993	Brazil	Rondonia	Fazenda Rancho Grande, 62 Km S of Ariquemes	-10.317	-62.867
KX781973	EXTUS011-13	MGCL-164065	Uraniinae	Urania leilus	McGuire Centre for Lepidoptera and Biodiversity		20-Apr-1997	Brazil	Rondonia	Rancho Grande, linha C-20 7 km E of B65, 62 Km S of Ariquemes	-10.317	-62.867	143
KX781989	EXTUS012-13	MGCL-164066	Uraniinae	Urania leilus	McGuire Centre for Lepidoptera and Biodiversity		20-Apr-1997	Brazil	Rondonia	Rancho Grande, linha C-20 7 km E of B65, 62 Km S of Ariquemes	-10.317	-62.867	143
DQ018927	LEFIA1419-10	NW96-7	Uraniinae	Urania leilus	University of Oulu, Finland	Stéphanie Gallusser	1997-08-19	Peru	San Martin	Tarapoto, Shilcayo	-6.5834	-76.267
KX781976	EXTUS004-13	MGCL-164058	Uraniinae	Urania fulgens poeyi	McGuire Centre for Lepidoptera and Biodiversity		18-Jun-1967	Cuba	Santa Domingo	H. Zaracay Garden	22.595	-80.225
KX781954	EXTUS006-13	MGCL-164060	Uraniinae	Urania fulgens poeyi	McGuire Centre for Lepidoptera and Biodiversity		18-Jun-1967	Cuba	Santa Domingo		22.595	-80.225
KX781985	EXTUS001-12	CNCLEP00097807	Uraniinae	Urania sloanus	Canadian National Collection of Insects, Arachnids and Nematodes		unknown	Jamaica			18.11	-77.297
