# Supplementary material for: Century-Old DNA Barcodes Reveal Phylogenetic Placement of the Extinct Jamaican Sunset Moth, Urania sloanus Cramer (Lepidoptera: Uraniidae)
Source: PLoS One. 2016 Oct 20;11(10):e0164405. doi: 10.1371/journal.pone.0164405 (PMC5072700; doi:10.1371/journal.pone.0164405)
Supplement: S2 Table — (XLSX) [file pone.0164405.s002.xlsx]

## Sheet: Sheet1
Primer	Sequence (5' -> 3')	Direction	Application	Reference
LepF1	ATTCAACCAATCATAAAGATATTGG	Forward	Sanger	Hajibabaei et al, 2006
AncientLepF2	ATTRRWRATGATCAARTWTATAAT	Forward	Sanger	Hebert et al, 2013
AncientLepF3	TTATAATTGGDGGRTTTGGWAATTG	Forward	Sanger	This study
AncientLepF4	AGWAGWATWRTWRAWAVWGG	Forward	Sanger	This study
AncientLepF5	ATTTTTWSWCTWCATWTDGCWGG	Forward	Sanger	This study
AncientLepF6	TATTTGTWTGAKCWRTWKKWATTAC	Forward	Sanger	This study
AncientLepR1	WGGTATWACTATRAARAAAATTAT	Reverse	Sanger	This study
AncientLepR2	TCARAAWCTWATRTTRTTTADWCG	Reverse	Sanger	This study
AncientLepR3	ARDGGDGGRTAWACWGTTCAWCC	Reverse	Sanger	This study
AncientLepR4	GTWGWAATRAARTTDATWGCWCC	Reverse	Sanger	This study
AncientLepR5	GTTARWARTATDGTRATDGCWCC	Reverse	Sanger	This study
LepR1	TAAACTTCTGGATGTCCAAAAAATCA	Reverse	Sanger	Hajibabaei et al, 2006
LepF1-Sanger-ion1	CTAAGGTAACATTCAACCAATCATAAAGATATTGG	Forward	NGS - First round PCR	Prosser et al, 2016
AncientLepF2-Sanger-ion1	CTAAGGTAACATTRRWRATGATCAARTWTATAAT	Forward	NGS - First round PCR	Prosser et al, 2016
AncientLepF3-Sanger-ion1	CTAAGGTAACTTATAATTGGDGGRTTTGGWAATTG	Forward	NGS - First round PCR	Prosser et al, 2016
AncientLepF4-Sanger-ion1	CTAAGGTAACAGWAGWATWRTWRAWAVWGG	Forward	NGS - First round PCR	Prosser et al, 2016
AncientLepF5-Sanger-ion1	CTAAGGTAACATTTTTWSWCTWCATWTDGCWGG	Forward	NGS - First round PCR	Prosser et al, 2016
AncientLepF6-Sanger-ion1	CTAAGGTAACTATTTGTWTGAKCWRTWKKWATTAC	Forward	NGS - First round PCR	Prosser et al, 2016
AncientLepR1-Sanger-ion1	CTAAGGTAACWGGTATWACTATRAARAAAATTAT	Reverse	NGS - First round PCR	Prosser et al, 2016
AncientLepR2-Sanger-ion2	TAAGGAGAACTCARAAWCTWATRTTRTTTADWCG	Reverse	NGS - First round PCR	Prosser et al, 2016
AncientLepR3-Sanger-ion3	AAGAGGATTCARDGGDGGRTAWACWGTTCAWCC	Reverse	NGS - First round PCR	Prosser et al, 2016
AncientLepR4-Sanger-ion4	TACCAAGATCGTWGWAATRAARTTDATWGCWCC	Reverse	NGS - First round PCR	Prosser et al, 2016
AncientLepR5-Sanger-ion5	CAGAAGGAACGTTARWARTATDGTRATDGCWCC	Reverse	NGS - First round PCR	Prosser et al, 2016
LepR1-Sanger-ion6	CTGCAAGTTCTAAACTTCTGGATGTCCAAAAAATCA	Reverse	NGS - First round PCR	Prosser et al, 2016
LepF1-ion1	CCATCTCATCCCTGCGTGTCTCCGACTCAGCTAAGGTAACATTCAACCAATCATAAAGATATTGG	Forward	NGS - Second round PCR	Prosser et al, 2016
AncientLepF2-ion1	CCATCTCATCCCTGCGTGTCTCCGACTCAGCTAAGGTAACATTRRWRATGATCAARTWTATAAT	Forward	NGS - Second round PCR	Prosser et al, 2016
AncientLepF3-ion1	CCATCTCATCCCTGCGTGTCTCCGACTCAGCTAAGGTAACTTATAATTGGDGGRTTTGGWAATTG	Forward	NGS - Second round PCR	Prosser et al, 2016
AncientLepF4-ion1	CCATCTCATCCCTGCGTGTCTCCGACTCAGCTAAGGTAACAGWAGWATWRTWRAWAVWGG	Forward	NGS - Second round PCR	Prosser et al, 2016
AncientLepF5-ion1	CCATCTCATCCCTGCGTGTCTCCGACTCAGCTAAGGTAACATTTTTWSWCTWCATWTDGCWGG	Forward	NGS - Second round PCR	Prosser et al, 2016
AncientLepF6-ion1	CCATCTCATCCCTGCGTGTCTCCGACTCAGCTAAGGTAACTATTTGTWTGAKCWRTWKKWATTAC	Forward	NGS - Second round PCR	Prosser et al, 2016
LepF1-ion2	CCATCTCATCCCTGCGTGTCTCCGACTCAGTAAGGAGAACATTCAACCAATCATAAAGATATTGG	Forward	NGS - Second round PCR	Prosser et al, 2016
AncientLepF2-ion2	CCATCTCATCCCTGCGTGTCTCCGACTCAGTAAGGAGAACATTRRWRATGATCAARTWTATAAT	Forward	NGS - Second round PCR	Prosser et al, 2016
AncientLepF3-ion2	CCATCTCATCCCTGCGTGTCTCCGACTCAGTAAGGAGAACTTATAATTGGDGGRTTTGGWAATTG	Forward	NGS - Second round PCR	Prosser et al, 2016
AncientLepF4-ion2	CCATCTCATCCCTGCGTGTCTCCGACTCAGTAAGGAGAACAGWAGWATWRTWRAWAVWGG	Forward	NGS - Second round PCR	Prosser et al, 2016
AncientLepF5-ion2	CCATCTCATCCCTGCGTGTCTCCGACTCAGTAAGGAGAACATTTTTWSWCTWCATWTDGCWGG	Forward	NGS - Second round PCR	Prosser et al, 2016
AncientLepF6-ion2	CCATCTCATCCCTGCGTGTCTCCGACTCAGTAAGGAGAACTATTTGTWTGAKCWRTWKKWATTAC	Forward	NGS - Second round PCR	Prosser et al, 2016
LepF1-ion3	CCATCTCATCCCTGCGTGTCTCCGACTCAGAAGAGGATTCATTCAACCAATCATAAAGATATTGG	Forward	NGS - Second round PCR	Prosser et al, 2016
AncientLepF2-ion3	CCATCTCATCCCTGCGTGTCTCCGACTCAGAAGAGGATTCATTRRWRATGATCAARTWTATAAT	Forward	NGS - Second round PCR	Prosser et al, 2016
AncientLepF3-ion3	CCATCTCATCCCTGCGTGTCTCCGACTCAGAAGAGGATTCTTATAATTGGDGGRTTTGGWAATTG	Forward	NGS - Second round PCR	Prosser et al, 2016
AncientLepF4-ion3	CCATCTCATCCCTGCGTGTCTCCGACTCAGAAGAGGATTCAGWAGWATWRTWRAWAVWGG	Forward	NGS - Second round PCR	Prosser et al, 2016
AncientLepF5-ion3	CCATCTCATCCCTGCGTGTCTCCGACTCAGAAGAGGATTCATTTTTWSWCTWCATWTDGCWGG	Forward	NGS - Second round PCR	Prosser et al, 2016
AncientLepF6-ion3	CCATCTCATCCCTGCGTGTCTCCGACTCAGAAGAGGATTCTATTTGTWTGAKCWRTWKKWATTAC	Forward	NGS - Second round PCR	Prosser et al, 2016
LepF1-ion4	CCATCTCATCCCTGCGTGTCTCCGACTCAGTACCAAGATCATTCAACCAATCATAAAGATATTGG	Forward	NGS - Second round PCR	Prosser et al, 2016
AncientLepF2-ion4	CCATCTCATCCCTGCGTGTCTCCGACTCAGTACCAAGATCATTRRWRATGATCAARTWTATAAT	Forward	NGS - Second round PCR	Prosser et al, 2016
AncientLepF3-ion4	CCATCTCATCCCTGCGTGTCTCCGACTCAGTACCAAGATCTTATAATTGGDGGRTTTGGWAATTG	Forward	NGS - Second round PCR	Prosser et al, 2016
AncientLepF4-ion4	CCATCTCATCCCTGCGTGTCTCCGACTCAGTACCAAGATCAGWAGWATWRTWRAWAVWGG	Forward	NGS - Second round PCR	Prosser et al, 2016
AncientLepF5-ion4	CCATCTCATCCCTGCGTGTCTCCGACTCAGTACCAAGATCATTTTTWSWCTWCATWTDGCWGG	Forward	NGS - Second round PCR	Prosser et al, 2016
AncientLepF6-ion4	CCATCTCATCCCTGCGTGTCTCCGACTCAGTACCAAGATCTATTTGTWTGAKCWRTWKKWATTAC	Forward	NGS - Second round PCR	Prosser et al, 2016
LepF1-ion5	CCATCTCATCCCTGCGTGTCTCCGACTCAGCAGAAGGAACATTCAACCAATCATAAAGATATTGG	Forward	NGS - Second round PCR	Prosser et al, 2016
AncientLepF2-ion5	CCATCTCATCCCTGCGTGTCTCCGACTCAGCAGAAGGAACATTRRWRATGATCAARTWTATAAT	Forward	NGS - Second round PCR	Prosser et al, 2016
AncientLepF3-ion5	CCATCTCATCCCTGCGTGTCTCCGACTCAGCAGAAGGAACTTATAATTGGDGGRTTTGGWAATTG	Forward	NGS - Second round PCR	Prosser et al, 2016
AncientLepF4-ion5	CCATCTCATCCCTGCGTGTCTCCGACTCAGCAGAAGGAACAGWAGWATWRTWRAWAVWGG	Forward	NGS - Second round PCR	Prosser et al, 2016
AncientLepF5-ion5	CCATCTCATCCCTGCGTGTCTCCGACTCAGCAGAAGGAACATTTTTWSWCTWCATWTDGCWGG	Forward	NGS - Second round PCR	Prosser et al, 2016
AncientLepF6-ion5	CCATCTCATCCCTGCGTGTCTCCGACTCAGCAGAAGGAACTATTTGTWTGAKCWRTWKKWATTAC	Forward	NGS - Second round PCR	Prosser et al, 2016
LepF1-ion6	CCATCTCATCCCTGCGTGTCTCCGACTCAGCTGCAAGTTCATTCAACCAATCATAAAGATATTGG	Forward	NGS - Second round PCR	Prosser et al, 2016
AncientLepF2-ion6	CCATCTCATCCCTGCGTGTCTCCGACTCAGCTGCAAGTTCATTRRWRATGATCAARTWTATAAT	Forward	NGS - Second round PCR	Prosser et al, 2016
AncientLepF3-ion6	CCATCTCATCCCTGCGTGTCTCCGACTCAGCTGCAAGTTCTTATAATTGGDGGRTTTGGWAATTG	Forward	NGS - Second round PCR	Prosser et al, 2016
AncientLepF4-ion6	CCATCTCATCCCTGCGTGTCTCCGACTCAGCTGCAAGTTCAGWAGWATWRTWRAWAVWGG	Forward	NGS - Second round PCR	Prosser et al, 2016
AncientLepF5-ion6	CCATCTCATCCCTGCGTGTCTCCGACTCAGCTGCAAGTTCATTTTTWSWCTWCATWTDGCWGG	Forward	NGS - Second round PCR	Prosser et al, 2016
AncientLepF6-ion6	CCATCTCATCCCTGCGTGTCTCCGACTCAGCTGCAAGTTCTATTTGTWTGAKCWRTWKKWATTAC	Forward	NGS - Second round PCR	Prosser et al, 2016
LepF1-ion7	CCATCTCATCCCTGCGTGTCTCCGACTCAGTTCGTGATTCATTCAACCAATCATAAAGATATTGG	Forward	NGS - Second round PCR	Prosser et al, 2016
AncientLepF2-ion7	CCATCTCATCCCTGCGTGTCTCCGACTCAGTTCGTGATTCATTRRWRATGATCAARTWTATAAT	Forward	NGS - Second round PCR	Prosser et al, 2016
AncientLepF3-ion7	CCATCTCATCCCTGCGTGTCTCCGACTCAGTTCGTGATTCTTATAATTGGDGGRTTTGGWAATTG	Forward	NGS - Second round PCR	Prosser et al, 2016
AncientLepF4-ion7	CCATCTCATCCCTGCGTGTCTCCGACTCAGTTCGTGATTCAGWAGWATWRTWRAWAVWGG	Forward	NGS - Second round PCR	Prosser et al, 2016
AncientLepF5-ion7	CCATCTCATCCCTGCGTGTCTCCGACTCAGTTCGTGATTCATTTTTWSWCTWCATWTDGCWGG	Forward	NGS - Second round PCR	Prosser et al, 2016
AncientLepF6-ion7	CCATCTCATCCCTGCGTGTCTCCGACTCAGTTCGTGATTCTATTTGTWTGAKCWRTWKKWATTAC	Forward	NGS - Second round PCR	Prosser et al, 2016
LepF1-ion8	CCATCTCATCCCTGCGTGTCTCCGACTCAGTTCCGATAACATTCAACCAATCATAAAGATATTGG	Forward	NGS - Second round PCR	Prosser et al, 2016
AncientLepF2-ion8	CCATCTCATCCCTGCGTGTCTCCGACTCAGTTCCGATAACATTRRWRATGATCAARTWTATAAT	Forward	NGS - Second round PCR	Prosser et al, 2016
AncientLepF3-ion8	CCATCTCATCCCTGCGTGTCTCCGACTCAGTTCCGATAACTTATAATTGGDGGRTTTGGWAATTG	Forward	NGS - Second round PCR	Prosser et al, 2016
AncientLepF4-ion8	CCATCTCATCCCTGCGTGTCTCCGACTCAGTTCCGATAACAGWAGWATWRTWRAWAVWGG	Forward	NGS - Second round PCR	Prosser et al, 2016
AncientLepF5-ion8	CCATCTCATCCCTGCGTGTCTCCGACTCAGTTCCGATAACATTTTTWSWCTWCATWTDGCWGG	Forward	NGS - Second round PCR	Prosser et al, 2016
AncientLepF6-ion8	CCATCTCATCCCTGCGTGTCTCCGACTCAGTTCCGATAACTATTTGTWTGAKCWRTWKKWATTAC	Forward	NGS - Second round PCR	Prosser et al, 2016
LepF1-ion9	CCATCTCATCCCTGCGTGTCTCCGACTCAGTGAGCGGAACATTCAACCAATCATAAAGATATTGG	Forward	NGS - Second round PCR	Prosser et al, 2016
AncientLepF2-ion9	CCATCTCATCCCTGCGTGTCTCCGACTCAGTGAGCGGAACATTRRWRATGATCAARTWTATAAT	Forward	NGS - Second round PCR	Prosser et al, 2016
AncientLepF3-ion9	CCATCTCATCCCTGCGTGTCTCCGACTCAGTGAGCGGAACTTATAATTGGDGGRTTTGGWAATTG	Forward	NGS - Second round PCR	Prosser et al, 2016
AncientLepF4-ion9	CCATCTCATCCCTGCGTGTCTCCGACTCAGTGAGCGGAACAGWAGWATWRTWRAWAVWGG	Forward	NGS - Second round PCR	Prosser et al, 2016
AncientLepF5-ion9	CCATCTCATCCCTGCGTGTCTCCGACTCAGTGAGCGGAACATTTTTWSWCTWCATWTDGCWGG	Forward	NGS - Second round PCR	Prosser et al, 2016
AncientLepF6-ion9	CCATCTCATCCCTGCGTGTCTCCGACTCAGTGAGCGGAACTATTTGTWTGAKCWRTWKKWATTAC	Forward	NGS - Second round PCR	Prosser et al, 2016
LepF1-ion10	CCATCTCATCCCTGCGTGTCTCCGACTCAGCTGACCGAACATTCAACCAATCATAAAGATATTGG	Forward	NGS - Second round PCR	Prosser et al, 2016
AncientLepF2-ion10	CCATCTCATCCCTGCGTGTCTCCGACTCAGCTGACCGAACATTRRWRATGATCAARTWTATAAT	Forward	NGS - Second round PCR	Prosser et al, 2016
AncientLepF3-ion10	CCATCTCATCCCTGCGTGTCTCCGACTCAGCTGACCGAACTTATAATTGGDGGRTTTGGWAATTG	Forward	NGS - Second round PCR	Prosser et al, 2016
AncientLepF4-ion10	CCATCTCATCCCTGCGTGTCTCCGACTCAGCTGACCGAACAGWAGWATWRTWRAWAVWGG	Forward	NGS - Second round PCR	Prosser et al, 2016
AncientLepF5-ion10	CCATCTCATCCCTGCGTGTCTCCGACTCAGCTGACCGAACATTTTTWSWCTWCATWTDGCWGG	Forward	NGS - Second round PCR	Prosser et al, 2016
AncientLepF6-ion10	CCATCTCATCCCTGCGTGTCTCCGACTCAGCTGACCGAACTATTTGTWTGAKCWRTWKKWATTAC	Forward	NGS - Second round PCR	Prosser et al, 2016
LepF1-ion11	CCATCTCATCCCTGCGTGTCTCCGACTCAGTCCTCGAATCATTCAACCAATCATAAAGATATTGG	Forward	NGS - Second round PCR	Prosser et al, 2016
AncientLepF2-ion11	CCATCTCATCCCTGCGTGTCTCCGACTCAGTCCTCGAATCATTRRWRATGATCAARTWTATAAT	Forward	NGS - Second round PCR	Prosser et al, 2016
AncientLepF3-ion11	CCATCTCATCCCTGCGTGTCTCCGACTCAGTCCTCGAATCTTATAATTGGDGGRTTTGGWAATTG	Forward	NGS - Second round PCR	Prosser et al, 2016
AncientLepF4-ion11	CCATCTCATCCCTGCGTGTCTCCGACTCAGTCCTCGAATCAGWAGWATWRTWRAWAVWGG	Forward	NGS - Second round PCR	Prosser et al, 2016
AncientLepF5-ion11	CCATCTCATCCCTGCGTGTCTCCGACTCAGTCCTCGAATCATTTTTWSWCTWCATWTDGCWGG	Forward	NGS - Second round PCR	Prosser et al, 2016
AncientLepF6-ion11	CCATCTCATCCCTGCGTGTCTCCGACTCAGTCCTCGAATCTATTTGTWTGAKCWRTWKKWATTAC	Forward	NGS - Second round PCR	Prosser et al, 2016
LepF1-ion12	CCATCTCATCCCTGCGTGTCTCCGACTCAGTAGGTGGTTCATTCAACCAATCATAAAGATATTGG	Forward	NGS - Second round PCR	Prosser et al, 2016
AncientLepF2-ion12	CCATCTCATCCCTGCGTGTCTCCGACTCAGTAGGTGGTTCATTRRWRATGATCAARTWTATAAT	Forward	NGS - Second round PCR	Prosser et al, 2016
AncientLepF3-ion12	CCATCTCATCCCTGCGTGTCTCCGACTCAGTAGGTGGTTCTTATAATTGGDGGRTTTGGWAATTG	Forward	NGS - Second round PCR	Prosser et al, 2016
AncientLepF4-ion12	CCATCTCATCCCTGCGTGTCTCCGACTCAGTAGGTGGTTCAGWAGWATWRTWRAWAVWGG	Forward	NGS - Second round PCR	Prosser et al, 2016
AncientLepF5-ion12	CCATCTCATCCCTGCGTGTCTCCGACTCAGTAGGTGGTTCATTTTTWSWCTWCATWTDGCWGG	Forward	NGS - Second round PCR	Prosser et al, 2016
AncientLepF6-ion12	CCATCTCATCCCTGCGTGTCTCCGACTCAGTAGGTGGTTCTATTTGTWTGAKCWRTWKKWATTAC	Forward	NGS - Second round PCR	Prosser et al, 2016
AncientLepR1-ion1-trP1	CCTCTCTATGGGCAGTCGGTGATCTAAGGTAACWGGTATWACTATRAARAAAATTAT	Reverse	NGS - Second round PCR	Prosser et al, 2016
AncientLepR2-ion1-trP1	CCTCTCTATGGGCAGTCGGTGATCTAAGGTAACTCARAAWCTWATRTTRTTTADWCG	Reverse	NGS - Second round PCR	Prosser et al, 2016
AncientLepR3-ion1-trP1	CCTCTCTATGGGCAGTCGGTGATCTAAGGTAACARDGGDGGRTAWACWGTTCAWCC	Reverse	NGS - Second round PCR	Prosser et al, 2016
AncientLepR4-ion1-trP1	CCTCTCTATGGGCAGTCGGTGATCTAAGGTAACGTWGWAATRAARTTDATWGCWCC	Reverse	NGS - Second round PCR	Prosser et al, 2016
AncientLepR5-ion1-trP1	CCTCTCTATGGGCAGTCGGTGATCTAAGGTAACGTTARWARTATDGTRATDGCWCC	Reverse	NGS - Second round PCR	Prosser et al, 2016
LepR1-ion1-trP1	CCTCTCTATGGGCAGTCGGTGATCTAAGGTAACTAAACTTCTGGATGTCCAAAAAATCA	Reverse	NGS - Second round PCR	Prosser et al, 2016
MLepF1	GCTTTCCCACGAATAAATAATA	Forward	Sanger	Hajibabaei et al, 2006
MLepR1	CCTGTTCCAGCTCCATTTTC	Reverse	Sanger	Hajibabaei et al, 2006
EnhLepR1	CTCCWCCAGCAGGATCAAAA	Reverse	Sanger	Hajibabaei et al, 2006
Hajibabaei M, Janzen DH, Burns JM, Hallwachs W, Hebert PDN (2006) DNA
barcodes distinguish species of tropical Lepidoptera. Proceedings of the National
Academy of Sciences of the United States of America 103: 968–971.
Hebert PDN, deWaard JR, Zakharov EV et al. (2013) A DNA ‘Barcode
Blitz’: rapid digitization and sequencing of a natural history collection.
PLoS ONE, 8, e68535.
