# Supplementary material for: Century-Old DNA Barcodes Reveal Phylogenetic Placement of the Extinct Jamaican Sunset Moth, Urania sloanus Cramer (Lepidoptera: Uraniidae)
Source: PLoS One. 2016 Oct 20;11(10):e0164405. doi: 10.1371/journal.pone.0164405 (PMC5072700; doi:10.1371/journal.pone.0164405)
Supplement: S3 Table — To see additional information on primer combinations, reactions attempted on each sample, and download the trace files please go to http://dx.doi.org/10.5883/DS-URANIA. (XLSX) [file pone.0164405.s003.xlsx]

## Sheet: Sheet1
				Sequence Length		Conventional	Minis (two fragments)				Six-fragment treatment
GenBank Accession	Sample ID	ProcessID	species	COI-5P Seq. Length	GenBank	LepF1/LepR1	LepF1/MLepR2	MLepF1/LepR1	F1	F2	F3	F4	F5	F6	Notes
GU669362	09-JDWGEO-013	NAGEO013-09	Coronidia orithea	658[0n]		Sanger
JF849527	BC ZSM Lep 38325	GWOSE464-10	Auzea rufifrontata	658[0n]		Sanger
KX781968	RMNH.INS.13795	LEPKA276-08	Brachydecetia rufescens	658[0n]		Sanger
KX781970	CNCLEP 00116363	CNCLB3253-15	Callizzia amorata	658[0n]			Sanger	Sanger
GU669430	09-JDWGEO-081	NAGEO081-09	Phazaca interrupta	658[0n]		Sanger
KX781971	BC ZSM Lep 47496	GWOSR230-11	Dissoprumna erycinaria	664[0n]		Sanger
GU669404	09-JDWGEO-055	NAGEO055-09	Acropteris sparsaria	658[0n]		Sanger
KX781963	BC ZSM Lep 60373	GWOSP282-11	Urapteroitra falcifera	649[0n]		Sanger	Sanger	Sanger
GU828838	MM09171	LEFIA1421-10	Urapteroides astheniata	658[0n]	Genbank
HQ923160	10ANIC-04153	ANICH156-10	Cyphura geminia	670[0n]		Sanger*	Sanger	Sanger							*Reverse: EnhLepR1
GU669409	09-JDWGEO-060	NAGEO060-09	Lyssa zampa	658[0n]		Sanger
KX781987	BC-EvS 3173	SAVSE608-15	Chrysiridia croesus	658[0n]		Sanger
GU828839	MM09173	LEFIA1420-10	Chrysiridia ripheus	658[0n]	Genbank
HQ923155	10ANIC-04147	ANICH150-10	Alcides metaurus	658[0n]		Sanger
KX781983	BC-EvS 3165	SAVSE600-15	Urania boisduvalii	658[0n]		Sanger
KX781991	BC-EvS 3168	SAVSE603-15	Urania boisduvalii	658[0n]		Sanger
KX781962	CNCLEP00097932	EXTUS002-12	Urania boisduvalii	372[286n]					Sanger	Sanger	Sanger	Sanger	Sanger	Sanger
KX781980	CNCLEP00097933	EXTUS003-12	Urania boisduvalii	658[0n]					NGS	Sanger	NGS	Failed	Failed	NGS
KX781957	BC-EvS 4281	SAVSE861-15	Urania leilus brasiliensis	214[111n]		Sanger
KX781977	MGCL-164061	EXTUS007-13	Urania leilus brasiliensis	658[0n]					NGS	NGS	Sanger	Failed	Failed	Failed
KX781956	MGCL-164063	EXTUS009-13	Urania leilus brasiliensis	658[0n]					NGS	NGS	Sanger	Failed	Failed	NGS
GU669414	09-JDWGEO-065	NAGEO065-09	Urania fulgens	658[0n]		Sanger
KX781967	BC-EvS 3167	SAVSE602-15	Urania fulgens	658[0n]		Sanger
KX781961	BC-EvS 3171	SAVSE606-15	Urania fulgens	658[0n]		Sanger
KX781964	BC-EvS 3486	SAVSA3201-15	Urania fulgens	658[0n]		Sanger
KX781960	BC-EvS 3487	SAVSA3202-15	Urania fulgens	658[0n]		Sanger
KX781981	BC-EvS 3488	SAVSA3203-15	Urania fulgens	658[0n]		Sanger
KX781978	BC-EvS 3754	SAVSA2804-14	Urania fulgens	658[0n]		Sanger
KX781982	BC-EvS 4278	SAVSE858-15	Urania fulgens	658[0n]		Sanger
KX781969	BC-EvS 4279	SAVSE859-15	Urania fulgens	578[0n]		Sanger
KX781984	BC-RBP 9035	SARBF1524-15	Urania fulgens	626[0n]		Sanger
KX781958	MAL-00104	LPYPA832-08	Urania fulgens	657[1n]		Sanger	Sanger	Sanger
GU659344	MAL-03473	LYNYM364-09	Urania fulgens	658[0n]		Sanger
GU659345	MAL-03474	LYNYM365-09	Urania fulgens	658[0n]		Sanger
GU682308	YB-BCI25	BCIBT038-09	Urania fulgens	658[0n]		Sanger
GU682330	YB-BCI5905	BCIBT070-09	Urania fulgens	658[0n]		Sanger
GU682333	YB-BCI61	BCIBT073-09	Urania fulgens	307[0n]		Sanger
KX781965	BC-EvS 3323	SAVSA2468-12	Urania leilus	507[151n]			Failed	Sanger
KX781990	JECW-07-0223	GWNJ223-07	Urania leilus	658[0n]			Sanger	Sanger
KX781975	BC-EvS 3163	SAVSE598-15	Urania leilus	658[0n]		Sanger
KX781974	BC-EvS 3324	SAVSA2469-12	Urania leilus	658[0n]		Sanger
KX781979	BC-EvS 3325	SAVSA2470-12	Urania leilus	658[0n]			Sanger	Sanger
KX781972	BC-EvS 3753	SAVSA2803-14	Urania leilus	614[0n]		Sanger
KX781966	BC-EvS 4426	SAVSE1006-15	Urania leilus	614[0n]		Sanger
KX781959	BC-EvS 4427	SAVSE1007-15	Urania leilus	658[0n]		Sanger
KX781986	BC-RBP 8683	SARBF1170-15	Urania leilus	630[28n]		Sanger
KX781955	JECW-07-0224	GWNJ224-07	Urania leilus	455[203n]			Sanger	Sanger
KX781988	MGCL-164064	EXTUS010-13	Urania leilus	524[134n]					NGS	NGS	Sanger	NGS	NGS	Sanger
KX781973	MGCL-164065	EXTUS011-13	Urania leilus	503[155n]					NGS	NGS	Sanger	NGS	NGS	NGS
KX781989	MGCL-164066	EXTUS012-13	Urania leilus	491[167n]					NGS	NGS	Sanger	NGS	NGS	NGS
DQ018927	NW96-7	LEFIA1419-10	Urania leilus	644[0n]	Genbank
KX781976	MGCL-164058	EXTUS004-13	Urania fulgens poeyi	485[173n]					NGS	NGS	Sanger	NGS	Failed	NGS
KX781954	MGCL-164060	EXTUS006-13	Urania fulgens poeyi	474[184n]					NGS	NGS	Sanger	Failed	Failed	NGS
KX781985	CNCLEP00097807	EXTUS001-12	Urania sloanus	658[0n]					Sanger	Sanger	Sanger	Sanger	Sanger	Sanger
KX821208	MGCL-164059	EXTUS005-13	(excluded)	658 [67n]					NGS	NGS	Sanger	NGS	Failed	NGS
-	MGCL-164062	EXTUS008-13	(excluded)	144 [0n]					NGS	Failed	Failed	Failed	Failed	Failed
