# Supplementary material for: Century-Old DNA Barcodes Reveal Phylogenetic Placement of the Extinct Jamaican Sunset Moth, Urania sloanus Cramer (Lepidoptera: Uraniidae)
Source: PLoS One. 2016 Oct 20;11(10):e0164405. doi: 10.1371/journal.pone.0164405 (PMC5072700; doi:10.1371/journal.pone.0164405)
Supplement: S4 Table — Although the minimum coverage was 0 for all samples (because none of the samples had 100% success), for the final consensus sequence we generally only included regions with a minimum coverage of 10, unless we were absolutely certain that the low-coverage reads were accurate. (XLSX) [file pone.0164405.s004.xlsx]

## Sheet: Sheet1
GenBank Accession	Sample ID	ProcessID	species	Reads	Min Coverage	Max Coverage	Average Coverage
KX781980	CNCLEP00097933	EXTUS003-12	Urania boisduvalii	80173	0	59963	6863
KX781976	MGCL-164058	EXTUS004-13	Urania fulgens poeyi	47698	0	21233	4521
KX821208	MGCL-164059	EXTUS005-13	(excluded)	5102	0	3309	565
KX781954	MGCL-164060	EXTUS006-13	Urania fulgens poeyi	87785	0	52318	8312
KX781977	MGCL-164061	EXTUS007-13	Urania leilus brasiliensis	2761	0	1559	183
-	MGCL-164062	EXTUS008-13	(excluded)	4	0	0.19	4
KX781956	MGCL-164063	EXTUS009-13	Urania leilus brasiliensis	17183	0	13063	1850
KX781988	MGCL-164064	EXTUS010-13	Urania leilus	138870	0	70092	13123
KX781973	MGCL-164065	EXTUS011-13	Urania leilus	151489	0	95160	15013
KX781989	MGCL-164066	EXTUS012-13	Urania leilus	94748	0	57440	9268
